# Supplementary material for: Stability of Patches of Higher Population Density within the Heterogenous Distribution of the Gray Field Slug Deroceras reticulatum in Arable Fields in the UK
Source: Insects. 2020 Dec 25;12(1):9. doi: 10.3390/insects12010009 (PMC7823367; doi:10.3390/insects12010009)
Supplement: Supplementary file 1 [file insects-12-00009-s001.zip]

Archive with 3 entries (2 files):
- supplementary-xml/
- supplementary-xml/Supplementary Figure 1.pdf
- supplementary-xml/Supplementary Table 1.pdf
